# Supplementary material for: Understanding Contemporary Endometrial Cancer Survivorship Issues: Umbrella Review and Healthcare Professional Survey
Source: Cancers (Basel). 2025 Aug 19;17(16):2696. doi: 10.3390/cancers17162696 (PMC12384384; doi:10.3390/cancers17162696)
Supplement: Supplementary file 1 [file cancers-17-02696-s001.zip]

Archive with 1 entries (1 files):
- cancers-3761631-supplementary.pdf
